# Supplementary material for: A web-database of mammalian morphology and a reanalysis of placental phylogeny
Source: BMC Evol Biol. 2007 Jul 3;7:108. doi: 10.1186/1471-2148-7-108 (PMC1941728; doi:10.1186/1471-2148-7-108)
Supplement: Additional File 1 — Website data: The 196 characters first described in [17], along with the supplementary data indicated below, have been joined into a number of HTML files, all of which are linked to the "morphsite_bmc07.html" index page. The embedded links to the supporting files are functional, independent of PC or platform, provided that the directory structure remains intact (i.e., all files remain in a single folder, no subdirectories). Nexus files: Datafiles containing the morphological, indel, and aligned DNA sequence data, linked from the "morphsite_bmc07.html" index page. Table 1. Changes to the multiple sequence alignment of [9]. Table 2. Qualitative character-state corrections to the morphology matrix of [17]. Table 3. Summary of discrepancies between Appendices 1 and 2 of [17]. [file 1471-2148-7-108-S1.zip]

Archive with 415 entries (414 files):
- asher-BMC07-website/amnh.JPG
- asher-BMC07-website/anagale-jawlat.jpg
- asher-BMC07-website/cambridge.gif
- asher-BMC07-website/char1.gif
- asher-BMC07-website/char1.htm
- asher-BMC07-website/char10.gif
- asher-BMC07-website/char10.htm
- asher-BMC07-website/char100.gif
- asher-BMC07-website/char100.htm
- asher-BMC07-website/char101.gif
- asher-BMC07-website/char101.htm
- asher-BMC07-website/char102.gif
- asher-BMC07-website/char102.htm
- asher-BMC07-website/char103.gif
- asher-BMC07-website/char103.htm
- asher-BMC07-website/char104.gif
- asher-BMC07-website/char104.htm
- asher-BMC07-website/char105.gif
- asher-BMC07-website/char105.htm
- asher-BMC07-website/char106.gif
- asher-BMC07-website/char106.htm
- asher-BMC07-website/char107.gif
- asher-BMC07-website/char107.htm
- asher-BMC07-website/char108.gif
- asher-BMC07-website/char108.htm
- asher-BMC07-website/char109.gif
- asher-BMC07-website/char109.htm
- asher-BMC07-website/char11.gif
- asher-BMC07-website/char11.htm
- asher-BMC07-website/char110.gif
- asher-BMC07-website/char110.htm
- asher-BMC07-website/char111.gif
- asher-BMC07-website/char111.htm
- asher-BMC07-website/char112.htm
- asher-BMC07-website/char112.jpg
- asher-BMC07-website/char113.gif
- asher-BMC07-website/char113.htm
- asher-BMC07-website/char114.gif
- asher-BMC07-website/char114.htm
- asher-BMC07-website/char114.jpg
- asher-BMC07-website/char115.htm
- asher-BMC07-website/char115.jpg
- asher-BMC07-website/char116.gif
- asher-BMC07-website/char116.htm
- asher-BMC07-website/char117.gif
- asher-BMC07-website/char117.htm
- asher-BMC07-website/char118.gif
- asher-BMC07-website/char118.htm
- asher-BMC07-website/char119.gif
- asher-BMC07-website/char119.htm
- asher-BMC07-website/char12.gif
- asher-BMC07-website/char12.htm
- asher-BMC07-website/char120.gif
- asher-BMC07-website/char120.htm
- asher-BMC07-website/char121.gif
- asher-BMC07-website/char121.htm
- asher-BMC07-website/char122.gif
- asher-BMC07-website/char122.htm
- asher-BMC07-website/char123.gif
- asher-BMC07-website/char123.htm
- asher-BMC07-website/char124.gif
- asher-BMC07-website/char124.htm
- asher-BMC07-website/char125.gif
- asher-BMC07-website/char125.htm
- asher-BMC07-website/char126.gif
- asher-BMC07-website/char126.htm
- asher-BMC07-website/char127.gif
- asher-BMC07-website/char127.htm
- asher-BMC07-website/char128.gif
- asher-BMC07-website/char128.htm
- asher-BMC07-website/char129.gif
- asher-BMC07-website/char129.htm
- asher-BMC07-website/char13.gif
- asher-BMC07-website/char13.htm
- asher-BMC07-website/char130.gif
- asher-BMC07-website/char130.htm
- asher-BMC07-website/char131.gif
- asher-BMC07-website/char131.htm
- asher-BMC07-website/char132.gif
- asher-BMC07-website/char132.htm
- asher-BMC07-website/char133.gif
- asher-BMC07-website/char133.htm
- asher-BMC07-website/char134.gif
- asher-BMC07-website/char134.htm
- asher-BMC07-website/char135.gif
- asher-BMC07-website/char135.htm
- asher-BMC07-website/char136.gif
- asher-BMC07-website/char136.htm
- asher-BMC07-website/char137.gif
- asher-BMC07-website/char137.htm
- asher-BMC07-website/char138.gif
- asher-BMC07-website/char138.htm
- asher-BMC07-website/char139.gif
- asher-BMC07-website/char139.htm
- asher-BMC07-website/char14.gif
- asher-BMC07-website/char14.htm
- asher-BMC07-website/char140.gif
- asher-BMC07-website/char140.htm
- asher-BMC07-website/char141.gif
- asher-BMC07-website/char141.htm
- asher-BMC07-website/char142.gif
- asher-BMC07-website/char142.htm
- asher-BMC07-website/char143.gif
- asher-BMC07-website/char143.htm
- asher-BMC07-website/char144.gif
- asher-BMC07-website/char144.htm
- asher-BMC07-website/char145.gif
- asher-BMC07-website/char145.htm
- asher-BMC07-website/char146.gif
- asher-BMC07-website/char146.htm
- asher-BMC07-website/char147.gif
- asher-BMC07-website/char147.htm
- asher-BMC07-website/char148.gif
- asher-BMC07-website/char148.htm
- asher-BMC07-website/char149.gif
- asher-BMC07-website/char149.htm
- asher-BMC07-website/char15.gif
- asher-BMC07-website/char15.htm
- asher-BMC07-website/char150.gif
- asher-BMC07-website/char150.htm
- asher-BMC07-website/char151.gif
- asher-BMC07-website/char151.htm
- asher-BMC07-website/char152.gif
- asher-BMC07-website/char152.htm
- asher-BMC07-website/char153.gif
- asher-BMC07-website/char153.htm
- asher-BMC07-website/char154.gif
- asher-BMC07-website/char154.htm
- asher-BMC07-website/char155.gif
- asher-BMC07-website/char155.htm
- asher-BMC07-website/char156.gif
- asher-BMC07-website/char156.htm
- asher-BMC07-website/char157.gif
- asher-BMC07-website/char157.htm
- asher-BMC07-website/char158.gif
- asher-BMC07-website/char158.htm
- asher-BMC07-website/char159.gif
- asher-BMC07-website/char159.htm
- asher-BMC07-website/char16.gif
- asher-BMC07-website/char16.htm
- asher-BMC07-website/char160.gif
- asher-BMC07-website/char160.htm
- asher-BMC07-website/char161.gif
- asher-BMC07-website/char161.htm
- asher-BMC07-website/char162.gif
- asher-BMC07-website/char162.htm
- asher-BMC07-website/char163.gif
- asher-BMC07-website/char163.htm
- asher-BMC07-website/char164.gif
- asher-BMC07-website/char164.htm
- asher-BMC07-website/char165.gif
- asher-BMC07-website/char165.htm
- asher-BMC07-website/char166.gif
- asher-BMC07-website/char166.htm
- asher-BMC07-website/char167.gif
- asher-BMC07-website/char167.htm
- asher-BMC07-website/char168.gif
- asher-BMC07-website/char168.htm
- asher-BMC07-website/char169.gif
- asher-BMC07-website/char169.htm
- asher-BMC07-website/char17.gif
- asher-BMC07-website/char17.htm
- asher-BMC07-website/char170.gif
- asher-BMC07-website/char170.htm
- asher-BMC07-website/char171.gif
- asher-BMC07-website/char171.htm
- asher-BMC07-website/char172.gif
- asher-BMC07-website/char172.htm
- asher-BMC07-website/char173.gif
- asher-BMC07-website/char173.htm
- asher-BMC07-website/char174.gif
- asher-BMC07-website/char174.htm
- asher-BMC07-website/char175.gif
- asher-BMC07-website/char175.htm
- asher-BMC07-website/char176.gif
- asher-BMC07-website/char176.htm
- asher-BMC07-website/char177.gif
- asher-BMC07-website/char177.htm
- asher-BMC07-website/char178.gif
- asher-BMC07-website/char178.htm
- asher-BMC07-website/char179.gif
- asher-BMC07-website/char179.htm
- asher-BMC07-website/char18.gif
- asher-BMC07-website/char18.htm
- asher-BMC07-website/char180.gif
- asher-BMC07-website/char180.htm
- asher-BMC07-website/char181.gif
- asher-BMC07-website/char181.htm
- asher-BMC07-website/char182.gif
- asher-BMC07-website/char182.htm
- asher-BMC07-website/char183.gif
- asher-BMC07-website/char183.htm
- asher-BMC07-website/char184.gif
- asher-BMC07-website/char184.htm
- asher-BMC07-website/char185.gif
- asher-BMC07-website/char185.htm
- asher-BMC07-website/char186.gif
- asher-BMC07-website/char186.htm
- asher-BMC07-website/char187.gif
- asher-BMC07-website/char187.htm
- asher-BMC07-website/char188.gif
- asher-BMC07-website/char188.htm
- asher-BMC07-website/char189.gif
- asher-BMC07-website/char189.htm
- asher-BMC07-website/char19.gif
- asher-BMC07-website/char19.htm
- asher-BMC07-website/char190.gif
- asher-BMC07-website/char190.htm
- asher-BMC07-website/char191.gif
- asher-BMC07-website/char191.htm
- asher-BMC07-website/char192.gif
- asher-BMC07-website/char192.htm
- asher-BMC07-website/char193.gif
- asher-BMC07-website/char193.htm
- asher-BMC07-website/char194.gif
- asher-BMC07-website/char194.htm
- asher-BMC07-website/char195.gif
- asher-BMC07-website/char195.htm
- asher-BMC07-website/char196.gif
- asher-BMC07-website/char196.htm
- asher-BMC07-website/char2.gif
- asher-BMC07-website/char2.htm
- asher-BMC07-website/char20.gif
- asher-BMC07-website/char20.htm
- asher-BMC07-website/char21.gif
- asher-BMC07-website/char21.htm
- asher-BMC07-website/char22.gif
- asher-BMC07-website/char22.htm
- asher-BMC07-website/char23.gif
- asher-BMC07-website/char23.htm
- asher-BMC07-website/char24.gif
- asher-BMC07-website/char24.htm
- asher-BMC07-website/char25.gif
- asher-BMC07-website/char25.htm
- asher-BMC07-website/char26.gif
- asher-BMC07-website/char26.htm
- asher-BMC07-website/char27.gif
- asher-BMC07-website/char27.htm
- asher-BMC07-website/char28.gif
- asher-BMC07-website/char28.htm
- asher-BMC07-website/char29.gif
- asher-BMC07-website/char29.htm
- asher-BMC07-website/char3.gif
- asher-BMC07-website/char3.htm
- asher-BMC07-website/char30.gif
- asher-BMC07-website/char30.htm
- asher-BMC07-website/char31.gif
- asher-BMC07-website/char31.htm
- asher-BMC07-website/char32.gif
- asher-BMC07-website/char32.htm
- asher-BMC07-website/char33.gif
- asher-BMC07-website/char33.htm
- asher-BMC07-website/char34.gif
- asher-BMC07-website/char34.htm
- asher-BMC07-website/char35.gif
- asher-BMC07-website/char35.htm
- asher-BMC07-website/char36.gif
- asher-BMC07-website/char36.htm
- asher-BMC07-website/char37.gif
- asher-BMC07-website/char37.htm
- asher-BMC07-website/char38.gif
- asher-BMC07-website/char38.htm
- asher-BMC07-website/char39.gif
- asher-BMC07-website/char39.htm
- asher-BMC07-website/char4.gif
- asher-BMC07-website/char4.htm
- asher-BMC07-website/char40.gif
- asher-BMC07-website/char40.htm
- asher-BMC07-website/char41.gif
- asher-BMC07-website/char41.htm
- asher-BMC07-website/char42.gif
- asher-BMC07-website/char42.htm
- asher-BMC07-website/char43.gif
- asher-BMC07-website/char43.htm
- asher-BMC07-website/char44.gif
- asher-BMC07-website/char44.htm
- asher-BMC07-website/char45.gif
- asher-BMC07-website/char45.htm
- asher-BMC07-website/char46.gif
- asher-BMC07-website/char46.htm
- asher-BMC07-website/char47.gif
- asher-BMC07-website/char47.htm
- asher-BMC07-website/char48.gif
- asher-BMC07-website/char48.htm
- asher-BMC07-website/char49.gif
- asher-BMC07-website/char49.htm
- asher-BMC07-website/char5.gif
- asher-BMC07-website/char5.htm
- asher-BMC07-website/char50.gif
- asher-BMC07-website/char50.htm
- asher-BMC07-website/char51.gif
- asher-BMC07-website/char51.htm
- asher-BMC07-website/char52.gif
- asher-BMC07-website/char52.htm
- asher-BMC07-website/char53.gif
- asher-BMC07-website/char53.htm
- asher-BMC07-website/char54.gif
- asher-BMC07-website/char54.htm
- asher-BMC07-website/char55.gif
- asher-BMC07-website/char55.htm
[truncated: 115 more entries]
